# Supplementary material for: Protein Language Models Expose Viral Immune Mimicry
Source: Viruses. 2025 Aug 31;17(9):1199. doi: 10.3390/v17091199 (PMC12474240; doi:10.3390/v17091199)
Supplement: Supplementary file 1 [file viruses-17-01199-s001.zip]

Archive with 1 entries (1 files):
- viruses-3780520-supplementary.xlsx
